# Supplementary material for: Stochastic Spatial Heterogeneity in Activities of H+-ATP-Ases in Electrically Connected Plant Cells Decreases Threshold for Cooling-Induced Electrical Responses
Source: Int J Mol Sci. 2021 Jul 31;22(15):8254. doi: 10.3390/ijms22158254 (PMC8348073; doi:10.3390/ijms22158254)
Supplement: Supplementary file 1 [file ijms-22-08254-s001.zip]

Archive with 1 entries (1 files):
- ijms-1309615-supplementary.pdf
